# Supplementary material for: Systemic Immune-Inflammation Index and Mortality in Testicular Cancer: A Systematic Review and Meta-Analysis
Source: Diagnostics (Basel). 2023 Feb 22;13(5):843. doi: 10.3390/diagnostics13050843 (PMC10000460; doi:10.3390/diagnostics13050843)
Supplement: Supplementary file 1 [file diagnostics-13-00843-s001.zip]

Archive with 1 entries (1 files):
- diagnostics-1957019-supplementary.pdf
